# Supplementary material for: Occurrence, Diversity, and Host Association of Intestinal Campylobacter, Arcobacter, and Helicobacter in Reptiles
Source: PLoS One. 2014 Jul 2;9(7):e101599. doi: 10.1371/journal.pone.0101599 (PMC4079654; doi:10.1371/journal.pone.0101599)
Supplement: Table S1 — Number of samples, animals, and detected Epsilonproteobacteria for all reptilian species included in this study. Epsilon, Epsilonproteobacteria; A, Arcobacter genus; Ab, Arcobacter butzleri; Ac, Arcobacter cryaerophilus; As, Arcobacter skirrowii; C, Campylobacter genus; Cf1, Campylobacter fetus taxon 1; Cf2, Campylobacter fetus taxon 2; Ch, Campylobacter hyointestinalis; C1, Campylobacter taxon 1; C2, Campylobacter taxon 2; H, Helicobacter genus; H1, Helicobacter taxon 1; H2, Helicobacter taxon 2; H3, Helicobacter taxon 3; H4, Helicobacter taxon 4; H5, Helicobacter taxon 5; H6, Helicobacter taxon 6; H7, Helicobacter taxon 7; S, Sulfurospirillum taxon. (XLSX) [file pone.0101599.s001.xlsx]

## Sheet: Table S1
				Samples			Animals																									Isolates
								PCR positive				Culture positive
Order	Suborder	Family	Species	Total	Swabs	Feces	Total	Epsilon	A	C	H	Epsilon	A	Ab	Ac	As	C	Cf1	Cf2	Ch	C1	C2	H	H1	H2	H3	H4	H5	H6	H7	S	Total	A	Ab	Ac	As	C	Cf1	Cf2	Ch	C1	C2	H	H1	H2	H3	H4	H5	H6
Squamata	Lacertilia	Agamidae	Calotes versicolor	5	5	0	5	5	1	3	1	2	0	0	0	0	2	2	0	0	0	0	0	0	0	0	0	0	0	0	0	8	0	0	0	0	8	8	0	0	0	0	0	0	0	0	0	0	0
			Chlamydosaurus kingi	4	4	0	4	4	0	3	4	0	0	0	0	0	0	0	0	0	0	0	0	0	0	0	0	0	0	0	0	0	0	0	0	0	0	0	0	0	0	0	0	0	0	0	0	0	0
			Hydrosaurus pustulatus	1	1	0	1	1	0	1	0	0	0	0	0	0	0	0	0	0	0	0	0	0	0	0	0	0	0	0	0	0	0	0	0	0	0	0	0	0	0	0	0	0	0	0	0	0	0
			Physignathus cocincinus	14	12	2	14	11	1	10	6	3	0	0	0	0	3	2	0	0	1	0	0	0	0	0	0	0	0	0	0	3	0	0	0	0	3	2	0	0	1	0	0	0	0	0	0	0	0
			Pogona henrilawsonii	2	2	0	2	2	1	1	0	1	0	0	0	0	1	0	0	0	1	0	0	0	0	0	0	0	0	0	0	11	0	0	0	0	11	0	0	0	11	0	0	0	0	0	0	0	0
			Pogona vitticeps	38	28	10	36	14	4	8	5	1	1	1	0	0	0	0	0	0	0	0	0	0	0	0	0	0	0	0	0	3	3	3	0	0	0	0	0	0	0	0	0	0	0	0	0	0	0
			Uromastyx acanthinura	2	2	0	2	2	0	2	0	0	0	0	0	0	0	0	0	0	0	0	0	0	0	0	0	0	0	0	0	0	0	0	0	0	0	0	0	0	0	0	0	0	0	0	0	0	0
		Anguidae	Pseudopus apodus	2	2	0	2	0	0	0	0	0	0	0	0	0	0	0	0	0	0	0	0	0	0	0	0	0	0	0	0	0	0	0	0	0	0	0	0	0	0	0	0	0	0	0	0	0	0
		Chamaeleonidae	Chamaeleo calyptratus	2	1	1	2	0	0	0	0	0	0	0	0	0	0	0	0	0	0	0	0	0	0	0	0	0	0	0	0	0	0	0	0	0	0	0	0	0	0	0	0	0	0	0	0	0	0
			Furcifer lateralis	1	0	1	1	0	0	0	0	0	0	0	0	0	0	0	0	0	0	0	0	0	0	0	0	0	0	0	0	0	0	0	0	0	0	0	0	0	0	0	0	0	0	0	0	0	0
			Furcifer pardalis	6	3	3	6	1	1	1	0	0	0	0	0	0	0	0	0	0	0	0	0	0	0	0	0	0	0	0	0	0	0	0	0	0	0	0	0	0	0	0	0	0	0	0	0	0	0
		Cordylidae	Cordylus warreni	2	2	0	2	2	0	0	2	1	0	0	0	0	0	0	0	0	0	0	1	0	0	0	0	1	0	0	0	1	0	0	0	0	0	0	0	0	0	0	1	0	0	0	0	1	0
		Corytophanidae	Basiliscus basiliscus	1	0	1	1	1	0	0	1	0	0	0	0	0	0	0	0	0	0	0	0	0	0	0	0	0	0	0	0	0	0	0	0	0	0	0	0	0	0	0	0	0	0	0	0	0	0
			Basiliscus plumifrons	3	3	0	3	3	1	3	1	1	0	0	0	0	1	0	0	0	1	0	0	0	0	0	0	0	0	0	0	1	0	0	0	0	1	0	0	0	1	0	0	0	0	0	0	0	0
		Diplodactylidae	Rhacodactylus ciliatus	1	1	0	1	1	1	0	0	0	0	0	0	0	0	0	0	0	0	0	0	0	0	0	0	0	0	0	0	0	0	0	0	0	0	0	0	0	0	0	0	0	0	0	0	0	0
		Eublepharidae	Eublepharis macularius	7	7	0	7	6	0	0	6	4	0	0	0	0	0	0	0	0	0	0	4	0	0	4	0	0	0	0	0	18	0	0	0	0	0	0	0	0	0	0	18	0	0	18	0	0	0
			Hemitheconyx caudicinctus	1	1	0	1	1	0	1	0	1	0	0	0	0	1	0	0	0	1	0	0	0	0	0	0	0	0	0	0	3	0	0	0	0	3	0	0	0	3	0	0	0	0	0	0	0	0
		Gekkonidae	Hemidactylus frenatus	3	3	0	3	3	0	0	3	0	0	0	0	0	0	0	0	0	0	0	0	0	0	0	0	0	0	0	0	0	0	0	0	0	0	0	0	0	0	0	0	0	0	0	0	0	0
			Hemidactylus platyurus	2	2	0	2	0	0	0	0	0	0	0	0	0	0	0	0	0	0	0	0	0	0	0	0	0	0	0	0	0	0	0	0	0	0	0	0	0	0	0	0	0	0	0	0	0	0
		Gerrhosauridae	Gerrhosaurus major	2	2	0	2	2	0	2	2	1	0	0	0	0	1	0	0	0	1	0	0	0	0	0	0	0	0	0	0	1	0	0	0	0	1	0	0	0	1	0	0	0	0	0	0	0	0
		Helodermatidae	Heloderma suspectum	3	1	2	3	2	1	0	1	0	0	0	0	0	0	0	0	0	0	0	0	0	0	0	0	0	0	0	0	0	0	0	0	0	0	0	0	0	0	0	0	0	0	0	0	0	0
		Iguanidae	Cyclura cornuta	2	2	0	2	2	0	1	1	1	0	0	0	0	0	0	0	0	0	0	1	0	0	0	1	0	0	0	0	1	0	0	0	0	0	0	0	0	0	0	1	0	0	0	1	0	0
			Iguana iguana	19	15	4	19	12	5	7	4	4	2	2	1	0	2	1	0	0	2	0	0	0	0	0	0	0	0	0	0	19	11	9	2	0	8	1	0	0	7	0	0	0	0	0	0	0	0
			Sauromalus ater	6	5	1	5	4	0	3	1	1	0	0	0	0	1	0	0	0	1	0	0	0	0	0	0	0	0	0	0	8	0	0	0	0	8	0	0	0	8	0	0	0	0	0	0	0	0
		Lacertidae	Lacerta viridis	1	1	0	1	0	0	0	0	0	0	0	0	0	0	0	0	0	0	0	0	0	0	0	0	0	0	0	0	0	0	0	0	0	0	0	0	0	0	0	0	0	0	0	0	0	0
			Takydromus sexlineatus	5	5	0	5	5	0	3	5	5	0	0	0	0	3	3	0	0	0	0	4	0	0	0	0	0	0	4	0	25	0	0	0	0	10	10	0	0	0	0	15	0	0	0	0	0	0
		Polychrotidae	Anolis carolinensis	1	1	0	1	1	0	0	1	0	0	0	0	0	0	0	0	0	0	0	0	0	0	0	0	0	0	0	0	0	0	0	0	0	0	0	0	0	0	0	0	0	0	0	0	0	0
		Scincidae	Chalcides ocellatus	1	0	1	1	1	0	0	0	0	0	0	0	0	0	0	0	0	0	0	0	0	0	0	0	0	0	0	0	0	0	0	0	0	0	0	0	0	0	0	0	0	0	0	0	0	0
			Egernia depressa	2	1	1	1	0	0	0	0	0	0	0	0	0	0	0	0	0	0	0	0	0	0	0	0	0	0	0	0	0	0	0	0	0	0	0	0	0	0	0	0	0	0	0	0	0	0
			Egernia stokesii	4	2	2	2	1	1	1	0	1	1	1	0	0	1	0	0	0	1	0	0	0	0	0	0	0	0	0	0	3	1	1	0	0	2	0	0	0	2	0	0	0	0	0	0	0	0
			Eumeces schneideri	1	1	0	1	0	0	0	0	0	0	0	0	0	0	0	0	0	0	0	0	0	0	0	0	0	0	0	0	0	0	0	0	0	0	0	0	0	0	0	0	0	0	0	0	0	0
			Eutropis macularia	5	5	0	5	3	0	3	1	0	0	0	0	0	0	0	0	0	0	0	0	0	0	0	0	0	0	0	0	0	0	0	0	0	0	0	0	0	0	0	0	0	0	0	0	0	0
			Tiliqua rugosa	5	4	1	5	5	2	5	1	2	1	1	0	0	2	1	0	0	1	0	0	0	0	0	0	0	0	0	0	9	4	4	0	0	5	4	0	0	1	0	0	0	0	0	0	0	0
			Tiliqua scincoides	3	3	0	3	0	0	0	0	0	0	0	0	0	0	0	0	0	0	0	0	0	0	0	0	0	0	0	0	0	0	0	0	0	0	0	0	0	0	0	0	0	0	0	0	0	0
		Teiidae	Tupinambis merianae	1	1	0	1	1	0	0	1	1	0	0	0	0	0	0	0	0	0	0	1	0	0	0	0	0	1	0	0	2	0	0	0	0	0	0	0	0	0	0	2	0	0	0	0	0	2
		Varanidae	Varanus acanthurus	3	2	1	3	2	0	0	2	1	0	0	0	0	0	0	0	0	0	0	1	1	0	0	0	0	0	0	0	3	0	0	0	0	0	0	0	0	0	0	3	3	0	0	0	0	0
			Varanus albigularis	2	1	1	2	2	2	1	0	0	0	0	0	0	0	0	0	0	0	0	0	0	0	0	0	0	0	0	0	0	0	0	0	0	0	0	0	0	0	0	0	0	0	0	0	0	0
			Varanus gilleni	1	1	0	1	1	1	1	1	0	0	0	0	0	0	0	0	0	0	0	0	0	0	0	0	0	0	0	0	0	0	0	0	0	0	0	0	0	0	0	0	0	0	0	0	0	0
			Varanus glauerti	2	1	1	2	0	0	0	0	0	0	0	0	0	0	0	0	0	0	0	0	0	0	0	0	0	0	0	0	0	0	0	0	0	0	0	0	0	0	0	0	0	0	0	0	0	0
			Varanus macraei	2	2	0	2	2	1	1	0	1	1	1	0	0	0	0	0	0	0	0	0	0	0	0	0	0	0	0	0	1	1	1	0	0	0	0	0	0	0	0	0	0	0	0	0	0	0
			Varanus prasinus	1	1	0	1	1	0	1	0	0	0	0	0	0	0	0	0	0	0	0	0	0	0	0	0	0	0	0	0	0	0	0	0	0	0	0	0	0	0	0	0	0	0	0	0	0	0
	Serpentes	Boidae	Acrantophis dumerili	2	2	0	2	1	1	1	1	0	0	0	0	0	0	0	0	0	0	0	0	0	0	0	0	0	0	0	0	0	0	0	0	0	0	0	0	0	0	0	0	0	0	0	0	0	0
			Boa constrictor	22	14	8	20	17	4	13	3	0	0	0	0	0	0	0	0	0	0	0	0	0	0	0	0	0	0	0	0	0	0	0	0	0	0	0	0	0	0	0	0	0	0	0	0	0	0
			Corallus caninus	4	3	1	4	3	1	0	2	0	0	0	0	0	0	0	0	0	0	0	0	0	0	0	0	0	0	0	0	0	0	0	0	0	0	0	0	0	0	0	0	0	0	0	0	0	0
			Corallus enhydris	1	1	0	1	0	0	0	0	0	0	0	0	0	0	0	0	0	0	0	0	0	0	0	0	0	0	0	0	0	0	0	0	0	0	0	0	0	0	0	0	0	0	0	0	0	0
			Eunectes murinus	1	0	1	1	1	0	0	1	0	0	0	0	0	0	0	0	0	0	0	0	0	0	0	0	0	0	0	0	0	0	0	0	0	0	0	0	0	0	0	0	0	0	0	0	0	0
		Colubridae	Heterodon nasicus	1	1	0	1	0	0	0	0	0	0	0	0	0	0	0	0	0	0	0	0	0	0	0	0	0	0	0	0	0	0	0	0	0	0	0	0	0	0	0	0	0	0	0	0	0	0
			Natrix maura	2	2	0	2	2	0	2	0	0	0	0	0	0	0	0	0	0	0	0	0	0	0	0	0	0	0	0	0	0	0	0	0	0	0	0	0	0	0	0	0	0	0	0	0	0	0
			Orthriophis taeniurus	6	4	2	6	6	2	2	4	2	1	1	0	0	2	2	0	0	0	0	0	0	0	0	0	0	0	0	0	15	1	1	0	0	14	14	0	0	0	0	0	0	0	0	0	0	0
			Pantherophis guttatus	20	15	5	15	4	1	0	3	0	0	0	0	0	0	0	0	0	0	0	0	0	0	0	0	0	0	0	0	0	0	0	0	0	0	0	0	0	0	0	0	0	0	0	0	0	0
			Pantherophis guttatus x Lampropeltis getula	1	1	0	1	1	0	0	1	0	0	0	0	0	0	0	0	0	0	0	0	0	0	0	0	0	0	0	0	0	0	0	0	0	0	0	0	0	0	0	0	0	0	0	0	0	0
			Pantherophis spiloides	4	2	2	2	0	0	0	0	0	0	0	0	0	0	0	0	0	0	0	0	0	0	0	0	0	0	0	0	0	0	0	0	0	0	0	0	0	0	0	0	0	0	0	0	0	0
			Thamnophis sirtalis	7	4	3	5	2	0	1	1	0	0	0	0	0	0	0	0	0	0	0	0	0	0	0	0	0	0	0	0	0	0	0	0	0	0	0	0	0	0	0	0	0	0	0	0	0	0
		Pythonidae	Broghammerus reticulatus	9	7	2	8	6	2	4	3	1	1	1	0	0	1	1	0	0	0	0	0	0	0	0	0	0	0	0	0	10	2	2	0	0	8	8	0	0	0	0	0	0	0	0	0	0	0
			Morelia spilota	2	2	0	2	1	1	0	0	0	0	0	0	0	0	0	0	0	0	0	0	0	0	0	0	0	0	0	0	0	0	0	0	0	0	0	0	0	0	0	0	0	0	0	0	0	0
			Morelia viridis	5	4	1	5	4	0	3	1	0	0	0	0	0	0	0	0	0	0	0	0	0	0	0	0	0	0	0	0	0	0	0	0	0	0	0	0	0	0	0	0	0	0	0	0	0	0
			Python molurus	5	4	1	5	3	0	3	1	0	0	0	0	0	0	0	0	0	0	0	0	0	0	0	0	0	0	0	0	0	0	0	0	0	0	0	0	0	0	0	0	0	0	0	0	0	0
			Python regius	18	13	5	14	2	1	2	1	0	0	0	0	0	0	0	0	0	0	0	0	0	0	0	0	0	0	0	0	0	0	0	0	0	0	0	0	0	0	0	0	0	0	0	0	0	0
		Viperidae	Atheris squamigera	1	1	0	1	1	0	0	1	0	0	0	0	0	0	0	0	0	0	0	0	0	0	0	0	0	0	0	0	0	0	0	0	0	0	0	0	0	0	0	0	0	0	0	0	0	0
			Crotalus ruber	2	0	2	2	2	0	0	2	0	0	0	0	0	0	0	0	0	0	0	0	0	0	0	0	0	0	0	0	0	0	0	0	0	0	0	0	0	0	0	0	0	0	0	0	0	0
			Vipera berus	3	3	0	3	2	0	1	1	0	0	0	0	0	0	0	0	0	0	0	0	0	0	0	0	0	0	0	0	0	0	0	0	0	0	0	0	0	0	0	0	0	0	0	0	0	0
Testudines		Chelidae	Chelodina mccordi	12	12	0	12	10	3	8	2	1	0	0	0	0	1	1	0	0	1	0	0	0	0	0	0	0	0	0	0	9	0	0	0	0	9	1	0	0	8	0	0	0	0	0	0	0	0
			Elseya novaeguineae	2	2	0	2	2	1	0	1	0	0	0	0	0	0	0	0	0	0	0	0	0	0	0	0	0	0	0	0	0	0	0	0	0	0	0	0	0	0	0	0	0	0	0	0	0	0
			Phrynops geoffroanus	1	1	0	1	1	0	0	1	0	0	0	0	0	0	0	0	0	0	0	0	0	0	0	0	0	0	0	0	0	0	0	0	0	0	0	0	0	0	0	0	0	0	0	0	0	0
			Phrynops gibbus	2	2	0	2	1	1	1	1	0	0	0	0	0	0	0	0	0	0	0	0	0	0	0	0	0	0	0	0	0	0	0	0	0	0	0	0	0	0	0	0	0	0	0	0	0	0
		Cheloniidae	Lepidochelys kempii	1	1	0	1	0	0	0	0	0	0	0	0	0	0	0	0	0	0	0	0	0	0	0	0	0	0	0	0	0	0	0	0	0	0	0	0	0	0	0	0	0	0	0	0	0	0
		Emydidae	Emys orbicularis	2	2	0	2	2	0	0	2	0	0	0	0	0	0	0	0	0	0	0	0	0	0	0	0	0	0	0	0	0	0	0	0	0	0	0	0	0	0	0	0	0	0	0	0	0	0
			Pseudemys sp.	7	7	0	7	5	0	4	3	3	0	0	0	0	3	3	0	0	0	0	0	0	0	0	0	0	0	0	0	16	0	0	0	0	16	16	0	0	0	0	0	0	0	0	0	0	0
			Terrapene carolina	3	3	0	3	3	0	2	2	0	0	0	0	0	0	0	0	0	0	0	0	0	0	0	0	0	0	0	0	0	0	0	0	0	0	0	0	0	0	0	0	0	0	0	0	0	0
			Trachemys scripta	6	5	1	6	5	1	2	4	0	0	0	0	0	0	0	0	0	0	0	0	0	0	0	0	0	0	0	0	0	0	0	0	0	0	0	0	0	0	0	0	0	0	0	0	0	0
		Geoemydidae	Cuora mccordi	8	7	1	7	4	2	1	3	1	1	0	0	1	0	0	0	0	0	0	0	0	0	0	0	0	0	0	0	1	1	0	0	1	0	0	0	0	0	0	0	0	0	0	0	0	0
			Cuora mouhotii	2	2	0	2	2	0	2	2	2	0	0	0	0	2	2	0	0	0	0	0	0	0	0	0	0	0	0	0	3	0	0	0	0	3	3	0	0	0	0	0	0	0	0	0	0	0
			Cuora trifasciata	8	7	1	7	6	4	2	4	0	0	0	0	0	0	0	0	0	0	0	0	0	0	0	0	0	0	0	0	0	0	0	0	0	0	0	0	0	0	0	0	0	0	0	0	0	0
			Cuora zhoui	2	2	0	2	0	0	0	0	0	0	0	0	0	0	0	0	0	0	0	0	0	0	0	0	0	0	0	0	0	0	0	0	0	0	0	0	0	0	0	0	0	0	0	0	0	0
			Geoclemys hamiltonii	1	1	0	1	1	1	1	0	0	0	0	0	0	0	0	0	0	0	0	0	0	0	0	0	0	0	0	0	0	0	0	0	0	0	0	0	0	0	0	0	0	0	0	0	0	0
			Geoemyda spengleri	2	2	0	2	1	0	0	1	0	0	0	0	0	0	0	0	0	0	0	0	0	0	0	0	0	0	0	0	0	0	0	0	0	0	0	0	0	0	0	0	0	0	0	0	0	0
			Heosemys grandis	4	2	2	4	3	2	3	1	3	1	0	1	1	2	1	0	0	1	0	0	0	0	0	0	0	0	0	0	16	9	0	6	3	7	5	0	0	2	0	0	0	0	0	0	0	0
			Mauremys annamensis	6	6	0	6	6	1	3	5	1	0	0	0	0	1	0	0	0	1	0	0	0	0	0	0	0	0	0	0	3	0	0	0	0	3	0	0	0	3	0	0	0	0	0	0	0	0
			Mauremys reevesii	3	3	0	3	3	1	2	1	0	0	0	0	0	0	0	0	0	0	0	0	0	0	0	0	0	0	0	0	0	0	0	0	0	0	0	0	0	0	0	0	0	0	0	0	0	0
			Melanochelys trijuga	1	1	0	1	1	0	0	1	0	0	0	0	0	0	0	0	0	0	0	0	0	0	0	0	0	0	0	0	0	0	0	0	0	0	0	0	0	0	0	0	0	0	0	0	0	0
			Orlitia borneensis	2	1	1	2	1	0	0	1	1	0	0	0	0	0	0	0	0	0	0	0	0	0	0	0	0	0	0	1	2	0	0	0	0	0	0	0	0	0	0	0	0	0	0	0	0	0
		Kinosternidae	Kinosternon acutum	2	2	0	2	1	0	1	0	0	0	0	0	0	0	0	0	0	0	0	0	0	0	0	0	0	0	0	0	0	0	0	0	0	0	0	0	0	0	0	0	0	0	0	0	0	0
			Kinosternon baurii	1	0	1	1	0	0	0	0	0	0	0	0	0	0	0	0	0	0	0	0	0	0	0	0	0	0	0	0	0	0	0	0	0	0	0	0	0	0	0	0	0	0	0	0	0	0
		Testudinidae	Agrionemys horsfieldii	18	16	2	18	18	2	18	9	13	0	0	0	0	13	0	0	8	7	0	5	0	5	0	0	0	0	0	0	54	0	0	0	0	42	0	0	25	17	0	12	0	12	0	0	0	0
			Aldabrachelys gigantea	6	5	1	5	5	4	5	4	5	5	4	3	1	4	2	0	0	4	0	0	0	0	0	0	0	0	0	0	66	49	17	14	18	17	10	0	0	7	0	0	0	0	0	0	0	0
			Astrochelys radiata	8	7	1	7	7	4	5	6	3	3	0	3	0	0	0	0	0	0	0	0	0	0	0	0	0	0	0	0	16	16	0	16	0	0	0	0	0	0	0	0	0	0	0	0	0	0
			Chelonoidis carbonaria	9	9	0	8	8	7	8	7	8	5	3	1	4	4	1	1	0	3	0	0	0	0	0	0	0	0	0	0	28	19	5	1	13	9	1	2	0	6	0	0	0	0	0	0	0	0
			Chelonoidis denticulata	7	7	0	7	7	6	6	6	5	5	4	0	3	2	0	0	1	1	0	0	0	0	0	0	0	0	0	0	20	18	13	0	5	2	0	0	1	1	0	0	0	0	0	0	0	0
			Geochelone elegans	1	1	0	1	1	0	1	1	1	0	0	0	0	1	1	0	0	0	0	0	0	0	0	0	0	0	0	0	1	0	0	0	0	1	1	0	0	0	0	0	0	0	0	0	0	0
			Indotestudo elongata	8	8	0	8	6	6	6	6	5	5	0	1	4	1	0	0	0	1	0	0	0	0	0	0	0	0	0	0	30	25	0	1	24	5	0	0	0	5	0	0	0	0	0	0	0	0
			Kinixys belliana	1	0	1	1	1	0	0	1	0	0	0	0	0	0	0	0	0	0	0	0	0	0	0	0	0	0	0	0	0	0	0	0	0	0	0	0	0	0	0	0	0	0	0	0	0	0
			Malacochersus tornieri	2	2	0	2	2	0	2	1	0	0	0	0	0	0	0	0	0	0	0	0	0	0	0	0	0	0	0	0	0	0	0	0	0	0	0	0	0	0	0	0	0	0	0	0	0	0
			Pyxis arachnoides	2	2	0	2	2	0	2	2	0	0	0	0	0	0	0	0	0	0	0	0	0	0	0	0	0	0	0	0	0	0	0	0	0	0	0	0	0	0	0	0	0	0	0	0	0	0
			Testudo graeca	6	6	0	6	6	0	5	4	5	0	0	0	0	5	0	0	0	5	1	3	0	3	0	0	0	0	0	0	22	0	0	0	0	15	0	0	0	14	1	7	0	7	0	0	0	0
			Testudo hermanni	9	6	3	9	5	1	2	5	0	0	0	0	0	0	0	0	0	0	0	0	0	0	0	0	0	0	0	0	0	0	0	0	0	0	0	0	0	0	0	0	0	0	0	0	0	0
			Testudo kleinmanni	2	2	0	2	0	0	0	0	0	0	0	0	0	0	0	0	0	0	0	0	0	0	0	0	0	0	0	0	0	0	0	0	0	0	0	0	0	0	0	0	0	0	0	0	0	0
		Trionychidae	Apalone ferox	2	2	0	2	1	0	1	0	0	0	0	0	0	0	0	0	0	0	0	0	0	0	0	0	0	0	0	0	0	0	0	0	0	0	0	0	0	0	0	0	0	0	0	0	0	0
Total		27	97	444	363	81	417	289	83	187	163	92	33	19	10	14	60	23	1	9	34	1	20	1	8	4	1	1	1	4	1	432	160	56	40	64	211	84	2	26	98	1	59	3	19	18	1	1	2
[truncated: 2 more columns]
